# Supplementary material for: Diversity and Safety of Acupotomy Treatments for Lumbar Spine Disorders in South Korea: A Review of Clinical Studies
Source: Healthcare (Basel). 2025 May 14;13(10):1141. doi: 10.3390/healthcare13101141 (PMC12110916; doi:10.3390/healthcare13101141)
Supplement: Supplementary file 1 [file healthcare-13-01141-s001.zip]

Archive with 1 entries (1 files):
- healthcare-3604104-supplementary.pdf
